# Supplementary material for: Clinical and Functional Characterization of the Recurrent TUBA1A p.(Arg2His) Mutation
Source: Brain Sci. 2018 Aug 7;8(8):145. doi: 10.3390/brainsci8080145 (PMC6119949; doi:10.3390/brainsci8080145)
Supplement: Supplementary file 1 [file brainsci-08-00145-s001.zip]

Archive with 2 entries (2 files):
- Supplementary File 1.pdf
- Supplementary File 2.xlsx
